# Supplementary material for: Evaluation of the effect of the application of Quercus cerris extract and the use of fluoride bonding material on the bonding strength of orthodontic brackets after tooth bleaching with hydrogen peroxide
Source: PeerJ. 2025 Apr 29;13:e19335. doi: 10.7717/peerj.19335 (PMC12047214; doi:10.7717/peerj.19335)
Supplement: Supplemental Information 2 [file peerj-13-19335-s002.xlsx]

## Sheet: Sayfa1
THE GROUPS' NAMES
UNIT								SCORES	T1 (n=20)	T2 (n=20)	T3 (n=20)	T4 (n=20)	T5 (n=20)	total value
	MaX-FORCE							Score 0	2	10	1	2	5
T1	N		Mpa(MEGAPASCAL)		ARI (adhesive remnant )index		ARI Scores of group T	Score 1	7	8	7	10	3
T1 _ 1	181.2		12.7606		1			Score 2	10	2	11	8	12
T1 _ 2	174.738		12.3055		1			Score 3	1	0	1	0	0
T1 _ 3	173.846		12.2427		1
T1 _ 4	206.345		14.5313		2
T1 _ 5	193.465		13.6243		2			SCORES	O1 (n=20)	O2 (n=20)	O3 (n=20)	O4 (n=20)	O5 (n=20)
T1 _ 6	207.434		14.608		2			Score 0	4	12	4	3	7
T1 _ 7	211.165		14.8708		3		ARI Scores of group O	Score 1	7	7	6	8	6
T1 _ 8	184.937		13.0237		2			Score 2	9	1	9	9	7
T1 _ 9	199.64		14.0592		2			Score 3	0	0	1	0	0
T1 _ 10	166.483		11.7242		0
T1 _ 11	169.836		11.9603		1
T1 _ 12	189.456		13.342		2
T1 _ 13	174.837		12.3125		1
T1 _ 14	172.583		12.1537		1		Group T	Mpa	Mpa Standart Deviation	Maximum Mpa	Minimum Mpa
T1 _ 15	198.367		13.9695		2		T1	13.278	1.0685	14.8708	11.7241
T1 _ 16	168.439		11.8619		0		T2	4.3999	1.105	5.743	3.1675
T1 _ 17	208.635		14.6926		2		T3	11.3608	2.02944	13.6682	9.10514
T1 _ 18	205.63		14.481		2		T4	11.3346	2.30076	14.0726	9.0212
T1 _ 19	186.329		13.1218		1		T5	9.50754	3.06417	12.566	6.14944
T1 _ 20	197.836		13.9321		2
Average	188.56		13.2789				Group O	Mpa	Mpa Standart Deviation	Maximum Mpa	Mpa Minimum
standard deviation	15.1727		1.0685				O1	12.5865	1.49852	14.7477	10.3435
Maximum	211.165		14.8708				O2	4.19344	1.01607	5.63528	2.77408
Minimum	166.483		11.7242				O3	10.53	2.00533	13.8254	7.78232
					0		O4	10.4557	2.08239	13.8337	7.2888
T2	N		Mpa		ARI index		O5	9.06682	2.24373	12.4917	5.80697
T2 _ 1	52.593		3.70373		0
T2 _ 2	45.54		3.20704		0
T2 _ 3	81.56		5.74366		1		Group T	Mpa	Group O	Mpa
T2 _ 4	80.496		5.66873		2		T1	13.278	O1	12.5865
T2 _ 5	79.817		5.62092		1		T2	4.3999	O2	4.19344
T2 _ 6	81.392		5.73183		2		T3	11.3608	O3	10.53
T2 _ 7	46.799		3.2957		0		T4	11.3346	O4	10.4557
T2 _ 8	71.325		5.02289		1		T5	9.50754	O5	9.06682
T2 _ 9	76.654		5.39817		1
T2 _ 10	46.677		3.28711		0
T2 _ 11	46.064		3.24394		0
T2 _ 12	74.342		5.23535		1
T2 _ 13	74.836		5.27014		1
T2 _ 14	78.382		5.51986		1
T2 _ 15	44.979		3.16754		0
T2 _ 16	55.493		3.90796		0
T2 _ 17	45.403		3.19739		0
T2 _ 18	75.392		5.3093		1
T2 _ 19	45.493		3.20373		0
T2 _ 20	46.347		3.26387		0
Average	62.4792		4.39994
Standart deviation	15.7018		1.10576
Maximum	81.56		5.74366
Minimum	44.979		3.16754
T3	N		Mpa		ARI index
T3 _ 1	129.293		9.10514		1
T3 _ 2	193.721		13.6423		2
T3 _ 3	184.985		13.0271		2
T3 _ 4	185.467		13.0611		2
T3 _ 5	193.782		13.6466		2
T3 _ 6	194.089		13.6682		3
T3 _ 7	193.632		13.6361		2
T3 _ 8	186.782		13.1537		2
T3 _ 9	184.994		13.0277		2
T3 _ 10	129.895		9.14754		1
T3 _ 11	138.327		9.74134		2
T3 _ 12	132.021		9.29725		1
T3 _ 13	188.945		13.306		2
T3 _ 14	129.983		9.15373		0
T3 _ 15	185.372		13.0544		2
T3 _ 16	138.128		9.72732		2
T3 _ 17	134.274		9.45592		1
T3 _ 18	133.053		9.36993		1
T3 _ 19	132.332		9.31915		1
T3 _ 20	137.382		9.67479		1
Average	161.323		11.3608
standard deviation	28.818		2.02944
Maximum	194.089		13.6682
Minimum	129.293		9.10514
T4	N		Mpa		ARI index
T4 _ 1	196.971		13.8712		2
T4 _ 2	185.909		13.0922		2
T4 _ 3	132.273		9.315		1
T4 _ 4	128.439		9.045		1
T4 _ 5	189.738		13.3618		2
T4 _ 6	188.832		13.298		2
T4 _ 7	128.101		9.0212		0
T4 _ 8	134.283		9.45655		1
T4 _ 9	128.125		9.02289		1
T4 _ 10	128.328		9.03718		1
T4 _ 11	179.981		12.6747		1
T4 _ 12	187.027		13.1709		2
T4 _ 13	128.984		9.08338		1
T4 _ 14	128.138		9.0238		1
T4 _ 15	129.438		9.11535		1
T4 _ 16	198.973		14.0122		1
T4 _ 17	199.832		14.0727		2
T4 _ 18	198.973		14.0122		2
T4 _ 19	128.736		9.06592		0
T4 _ 20	197.933		13.9389		2
Average	160.951		11.3346
standard deviation	32.6708		2.30076
Maximum	199.832		14.0727
Minimum	128.101		9.0212
T5	N		Mpa		ARI index
T5 _ 1	176.328		12.4175		2
T5 _ 2	177.456		12.4969		2
T5 _ 3	88.953		6.2643		0
T5 _ 4	177.634		12.5094		2
T5 _ 5			0		2
T5 _ 6	175.32		12.3465		2
T5 _ 7	178.437		12.566		2
T5 _ 8	89.972		6.33606		1
T5 _ 9	91.3604		6.43383		1
T5 _ 10	176.958		12.4618		2
T5 _ 11	175.973		12.3925		2
T5 _ 12	95.8284		6.74848		1
T5 _ 13	177.949		12.5316		2
T5 _ 14	178.238		12.552		2
T5 _ 15	87.326		6.14972		0
T5 _ 16	108.952		7.67268		2
T5 _ 17	176.742		12.4466		2
T5 _ 18	87.852		6.18676		0
T5 _ 19	87.935		6.19261		0
T5 _ 20	87.322		6.14944		0
Average	136.66		9.14273
standard deviation	44.0538		3.70799
Maximum	178.437		12.566
Minimum	87.322		0
O1	N		Mpa		ARI index
O1 _ 1	173.723		12.234		1
O1 _ 2	189.248		13.3273		2
O1 _ 3	198.438		13.9745		2
O1 _ 4	197.238		13.89		2
O1 _ 5	147.982		10.4213		0
O1 _ 6	148.938		10.4886		0
O1 _ 7	207.345		14.6018		2
O1 _ 8	183.284		12.9073		1
O1 _ 9	209.418		14.7477		2
O1 _ 10	194.648		13.7076		2
O1 _ 11	149.382		10.5199		0
O1 _ 12	182.195		12.8306		2
O1 _ 13	156.372		11.0121		1
O1 _ 14	146.877		10.3435		0
O1 _ 15	183.328		12.9104		1
O1 _ 16	175.432		12.3544		1
O1 _ 17	202.406		14.2539		2
O1 _ 18	155.885		10.9778		1
O1 _ 19	197.492		13.9079		2
O1 _ 20	174.927		12.3188		1
Average	178.728		12.5865
standard deviation	21.279		1.49852
Maximum	209.418		14.7477
Minimum	146.877		10.3435
O2	N		Mpa		ARI index
O2 _ 1	47.739		3.3619		0
O2 _ 2	71.936		5.06592		1
O2 _ 3	47.349		3.33444		0
O2 _ 4	58.382		4.11141		0
O2 _ 5	74.392		5.23887		1
O2 _ 6	44.325		3.12148		0
O2 _ 7	52.419		3.69148		0
O2 _ 8	78.328		5.51606		1
O2 _ 9	73.236		5.15746		1
O2 _ 10	64.238		4.5238		0
O2 _ 11	80.021		5.63528		2
O2 _ 12	39.392		2.77408		0
O2 _ 13	73.4		5.16901		1
O2 _ 14	74.8992		5.27459		1
O2 _ 15	52.583		3.70303		0
O2 _ 16	40.382		2.8438		0
O2 _ 17	43.498		3.06324		0
O2 _ 18	75.384		5.30873		1
O2 _ 19	43.652		3.07408		0
O2 _ 20	55.382		3.90014		0
Average	59.5469		4.19344
standard deviation	14.4281		1.01607
Maximum	80.021		5.63528
Minimum	39.392		2.77408
O3	N		Mpa		ARI index
O3 _ 1	132.438		9.32662		1
O3 _ 2	174.504		12.289		2
O3 _ 3	128.648		9.05972		1
O3 _ 4	193.437		13.6223		2
O3 _ 5	113.249		7.97528		0
O3 _ 6	137.728		9.69915		1
O3 _ 7	138.274		9.73761		1
O3 _ 8	156.134		10.9954		2
O3 _ 9	125.775		8.85739		1
O3 _ 10	196.32		13.8254		3
O3 _ 11	130.112		9.16282		1
O3 _ 12	187.532		13.2065		2
O3 _ 13	147.345		10.3764		2
O3 _ 14	188.36		13.2648		2
O3 _ 15	178.392		12.5628		2
O3 _ 16	125.326		8.82577		0
O3 _ 17	164.736		11.6011		2
O3 _ 18	147.326		10.3751		2
O3 _ 19	114.374		8.05451		0
O3 _ 20	110.509		7.78232		0
Average	149.526		10.53
standard deviation	28.4757		2.00533
Maximum	196.32		13.8254
Minimum	110.509		7.78232
O4	N		Mpa		ARI index
O4 _ 1	122.439		8.62246		1
O4 _ 2	153.283		10.7946		2
O4 _ 3	127.439		8.97458		1
O4 _ 4	183.274		12.9066		2
O4 _ 5	114.537		8.06599		1
O4 _ 6	142.438		10.0308		1
O4 _ 7	196.438		13.8337		2
O4 _ 8	173.593		12.2249		2
O4 _ 9	112.35		7.91197		0
O4 _ 10	142.63		10.0444		1
O4 _ 11	148.329		10.4457		2
O4 _ 12	131.741		9.27754		1
O4 _ 13	103.501		7.2888		0
O4 _ 14	163.298		11.4999		2
O4 _ 15	173.654		12.2292		2
O4 _ 16	193.327		13.6146		2
O4 _ 17	111.17		7.82887		0
O4 _ 18	142.865		10.0609		1
O4 _ 19	138.673		9.7657		1
O4 _ 20	194.438		13.6928		2
Average	148.471		10.4557
standard deviation	29.5699		2.08239
Maximum	196.438		13.8337
Minimum	103.501		7.2888
O5	N		Mpa		ARI index
O5 _ 1	85.638		6.03085		0
O5 _ 2	82.459		5.80697		0
O5 _ 3	173.382		12.21		2
O5 _ 4	126.982		8.94239		1
O5 _ 5	124.392		8.76		1
O5 _ 6	134.283		9.45655		2
O5 _ 7	84.987		5.985		0
O5 _ 8	173.271		12.2022		2
O5 _ 9	163.934		11.5446		2
O5 _ 10	172.283		12.1326		2
O5 _ 11	177.382		12.4917		2
O5 _ 12	134.753		9.48965		1
O5 _ 13	122.382		8.61845		1
O5 _ 14	148.928		10.4879		2
O5 _ 15	83.284		5.86507		0
O5 _ 16	115.928		8.16394		0
O5 _ 17	98.983		6.97063		0
O5 _ 18	132.473		9.32908		1
O5 _ 19	125.28		8.82254		1
O5 _ 20	113.973		8.02627		0
Average	128.749		9.06682
standard deviation	31.861		2.24373
Maximum	177.382		12.4917
Minimum	82.459		5.80697
